# Supplementary material for: Dual Redox Targeting by Pyrroloformamide A and Silver Ions Enhances Antibacterial and Anti-Biofilm Activity Against Carbapenem-Resistant Klebsiella pneumoniae
Source: Antibiotics (Basel). 2025 Jun 23;14(7):640. doi: 10.3390/antibiotics14070640 (PMC12291900; doi:10.3390/antibiotics14070640)
Supplement: Supplementary file 1 [file antibiotics-14-00640-s001.zip]

Archive with 1 entries (1 files):
- antibiotics-3703316-supplementary.pdf
